# Supplementary material for: Tetrahydrocurcumin Alleviates Metabolic Dysfunction-Associated Steatohepatitis in Mice by Regulating Serum Lipids, Bile Acids, and Gut Microbiota
Source: Int J Mol Sci. 2025 Jan 22;26(3):895. doi: 10.3390/ijms26030895 (PMC11816436; doi:10.3390/ijms26030895)
Supplement: Supplementary file 1 [file ijms-26-00895-s001.zip]

Archive with 1 entries (1 files):
- ijms-3395162-supplementary.pdf
